# Supplementary material for: Rewiring cell-free metabolic flux in E. coli lysates using a block—push—pull approach
Source: Synth Biol (Oxf). 2023 Apr 17;8(1):ysad007. doi: 10.1093/synbio/ysad007 (PMC10615139; doi:10.1093/synbio/ysad007)
Supplement: ysad007_Supp [file ysad007_supp.zip]

Archive with 2 entries (2 files):
- suppl_data/DinglasanDoktycz-CellFreeYield-OxfordSynBio-SupplementaryFigsPlusNote-Final-040423.pdf
- suppl_data/DinglasanDoktycz-CellFreeYield-OxfordSynBio-TableS1-040423.docx
